# Supplementary material for: Household air pollution, chronic respiratory disease and pneumonia in Malawian adults: A case-control study
Source: Wellcome Open Res. 2017 Oct 24;2:103. [Version 1] doi: 10.12688/wellcomeopenres.12621.1 (PMC5730861; doi:10.12688/wellcomeopenres.12621.1)
Supplement: Supplementary file 1 [file wellcomeopenres-2-13666-s0000.tgz]

Archive with 1 entries (1 files):
- 3e4073dd-02c8-4c33-acd4-365618092393.docx
