# Supplementary material for: Household air pollution, chronic respiratory disease and pneumonia in Malawian adults: A case-control study
Source: Wellcome Open Res. 2017 Oct 24;2:103. [Version 1] doi: 10.12688/wellcomeopenres.12621.1 (PMC5730861; doi:10.12688/wellcomeopenres.12621.1)
Supplement: Supplementary file 2 [file wellcomeopenres-2-13666-s0001.tgz]

Archive with 1 entries (1 files):
- b08daa72-7ff2-42d9-aa60-863ece6c5113.docx
